# Supplementary material for: Investigation of the total anticholinergic load of reported anticholinergic drug-related adverse events using the Japanese adverse drug event report database: a retrospective pharmacovigilance study
Source: J Pharm Health Care Sci. 2025 Jan 31;11:8. doi: 10.1186/s40780-025-00413-w (PMC11783805; doi:10.1186/s40780-025-00413-w)
Supplement: Supplementary file 1 — Supplementary Material 1 [file 40780_2025_413_MOESM1_ESM.xlsx]

## Sheet: Table S1
	Table S1. Variables included in propensity score.
	Variable	definitions
	Demographic and socioeconomic characteristics
	Male sex
	Age≥70
	Comorbidities	SMQ code*/PT code
	Depression and Psychosis	SMQ(20000167), SMQ(20000117)
	Dementia	SMQ(20000073)
	Parkinson-like events	SMQ(20000099)
	Hyperglycaemia	SMQ(20000041)
	Hypertension	SMQ(20000147)
	Insomnia	PT(10022035), PT(10068932), PT(10027590), PT(10022437)
	Ischaemic heart disease	SMQ(20000047), SMQ(20000168)
		*We used only those adverse events classified as “narrow” in the SMQ codes.

## Sheet: Table S2
Supplementary Material Table S2. Adverse events related to anticholinergic syndrome associated with J-ARS drugs.
Category	PT code	PT name	ROR	95%CI			P-value	Case
				Lower		Upper
A	10002757	Anticholinergic syndrome	7.80937	0.318132	-	191.701	0.2775	1
B	10003591	Ataxia	1.41803	0.930867	-	2.16014	0.1334	94
B	10003840	Autonomic nervous system imbalance	2.15045	0.910607	-	5.07841	0.1297	20
B	10010947	Coordination abnormal	3.34691	0.827924	-	13.53	0.0988	7
B	10012373	Depressed level of consciousness	1.44432	1.30918	-	1.59342	<.0001**	1739
B	10013573	Dizziness	0.87005	0.794503	-	0.95278	0.0025*	2487
B	10024855	Loss of consciousness	0.897768	0.828476	-	0.972855	0.0083*	3135
B	10036653	Presyncope	0.284347	0.126534	-	0.638983	0.0004**	65
B	10039897	Sedation	2.70159	1.58453	-	4.60616	0.0003**	53
B	10041045	Slow response to stimuli	7.80937	0.318132	-	191.701	0.2775	1
B	10041349	Somnolence	1.70513	1.53608	-	1.89278	<.0001**	1477
B	10042264	Stupor	6.36994	4.23544	-	9.58014	<.0001**	111
B	10049848	Balance disorder	0.815888	0.407915	-	1.63189	0.6108	43
B	10071552	Hyporesponsive to stimuli	0.459367	0.0809691	-	2.60615	0.4598	9
B	10079741	Sedation complication	9.41665	6.38527	-	13.8872	<.0001**	149
C	10001497	Agitation	1.75085	1.44819	-	2.11676	<.0001**	443
C	10010305	Confusional state	2.17904	1.74556	-	2.72016	<.0001**	314
C	10012218	Delirium	2.41895	2.23009	-	2.62381	<.0001**	2338
C	10013395	Disorientation	1.1965	0.921868	-	1.55295	0.1892	261
C	10019063	Hallucination	1.91632	1.73319	-	2.11879	<.0001**	1563
C	10019070	Hallucination, auditory	2.60555	2.20596	-	3.07751	<.0001**	554
C	10019072	Hallucination, olfactory	3.6444	0.719052	-	18.471	0.1347	5
C	10019074	Hallucination, tactile	7.80937	0.318132	-	191.701	0.2775	1
C	10019075	Hallucination, visual	1.69791	1.43715	-	2.00598	<.0001**	578
C	10019079	Hallucinations, mixed	2.0247	0.903865	-	4.53541	0.104	23
C	10037211	Psychomotor hyperactivity	3.37175	2.10215	-	5.40814	<.0001**	69
C	10038743	Restlessness	1.87491	1.54993	-	2.26802	<.0001**	435
C	10043431	Thinking abnormal	4.09087	1.88703	-	8.86858	0.0005**	26
D	10000389	Accommodation disorder	3.15126	1.3344	-	7.44189	0.0108*	20
D	10002512	Anhidrosis	0.867701	0.0353478	-	21.2999	1	1
D	10005184	Blindness transient	0.669362	0.237548	-	1.88612	0.4707	21
D	10013774	Dry eye	1.02547	0.413744	-	2.54162	1	22
D	10013781	Dry mouth	2.29702	1.30302	-	4.04928	0.0053*	47
D	10013950	Dysphagia	2.43668	2.11012	-	2.81379	<.0001**	743
D	10017577	Gait disturbance	1.23441	1.06231	-	1.43439	0.0073*	781
D	10017581	Gait inability	1.22072	0.844217	-	1.76512	0.3254	129
D	10020565	Hyperaemia	1.44618	0.308163	-	6.78675	0.6722	6
D	10020741	Hyperpyrexia	2.60314	0.591622	-	11.4538	0.3575	6
D	10021013	Hypohidrosis	2.60312	0.270775	-	25.0253	0.478	2
D	10028521	Mydriasis	7.31451	3.61653	-	14.7937	<.0001**	39
D	10037660	Pyrexia	0.721156	0.682097	-	0.762451	<.0001**	7348
D	10043071	Tachycardia	1.90931	1.59112	-	2.29113	<.0001**	473
D	10043458	Thirst	2.2378	1.65814	-	3.02011	<.0001**	171
D	10046555	Urinary retention	3.57955	3.31504	-	3.86516	<.0001**	2684
D	10047513	Vision blurred	0.447011	0.314621	-	0.63511	<.0001**	248
D	10047531	Visual acuity reduced	0.579818	0.442657	-	0.759479	<.0001**	353
D	10047532	Visual acuity reduced transiently	0.236644	0.0130853	-	4.27962	0.3315	5
D	10047571	Visual impairment	0.374066	0.274139	-	0.510417	<.0001**	361
D	10070863	Toxicity to various agents	6.18445	5.61295	-	6.81414	<.0001**	1960

## Sheet: Table S3
Supplementary Material Table S3. Baseline characteristics of anticholinergic syndrome-related adverse event cases and other adverse event cases matched by propensity score.
(a) before matching
	Anticholinergic Syndrome -Related ADEs		Other ADEs
	（n=8006）		（n=78000）			standardized difference
	n	ratio	n	ratio	p value
Male sex	3880	0.4846	36668	0.4701	0.0131	0.029
Age≥70	3568	0.4457	29375	0.3766	<.0001	0.141
Depression and Psychosis	2166	0.2705	14024	0.1798	<.0001	0.218
Dementia	497	0.0621	1967	0.0252	<.0001	0.181
Parkinson-like events	671	0.0838	2047	0.0262	<.0001	0.255
Hyperglycaemia	784	0.0979	10095	0.1294	<.0001	0.099
Hypertension	1419	0.1772	13959	0.179	0.7022	0.005
Insomnia	639	0.0798	3595	0.0461	<.0001	0.139
Ischaemic heart disease	231	0.0289	3045	0.039	<.0001	0.056
(b) after matching
	Anticholinergic Syndrome -Related ADEs		Other ADEs
	（n=8006）		（n=8006）			standardized difference
	n	ratio	n	ratio	p value
Male sex	3880	0.4848	3875	0.4841	0.937	0.001
Age≥70	3566	0.4455	3570	0.446	0.9493	0.001
Depression and Psychosis	2146	0.2704	2161	0.27	0.9574	0.001
Dementia	495	0.0618	495	0.0618	1	0
Parkinson-like events	669	0.0836	671	0.0838	0.9545	0.001
Hyperglycaemia	784	0.098	785	0.0981	0.9788	0
Hypertension	1419	0.1773	1412	0.1764	0.8847	0.002
Insomnia	637	0.0796	634	0.0792	0.9301	0.001
Ischaemic heart disease	231	0.0289	230	0.0287	0.9623	0.001

## Sheet: Table S4
Supplementary Material Table S4. TAL of adverse events associated with anticholinergic syndromes.
Category	PT code	PT name	Mean	SD	Case
A	10002757	Anticholinergic syndrome	6	-	1
B	10003591	Ataxia	2.24	0.72	25
B	10003840	Autonomic nervous system imbalance	2.63	1.6	8
B	10010947	Coordination abnormal	5	-	1
B	10012373	Depressed level of consciousness	2.77	2.15	468
B	10013573	Dizziness	2.94	2.35	499
B	10024855	Loss of consciousness	2.66	2.14	644
B	10036653	Presyncope	2.2	1.1	5
B	10039897	Sedation	3.14	1.82	21
B	10041045	Slow response to stimuli	5	-	1
B	10041349	Somnolence	3.3	2.4	483
B	10042264	Stupor	4.06	3.15	70
B	10049848	Balance disorder	2.2	0.79	10
B	10071552	Hyporesponsive to stimuli	5	-	1
B	10079741	Sedation complication	4.8	3.56	98
C	10001497	Agitation	3.78	2.84	157
C	10010305	Confusional state	3.29	2.59	98
C	10012218	Delirium	2.96	2.39	918
C	10013395	Disorientation	2.85	1.84	66
C	10019063	Hallucination	3.47	2.54	540
C	10019070	Hallucination, auditory	3.61	3.19	223
C	10019072	Hallucination, olfactory	5	1	3
C	10019074	Hallucination, tactile	7	-	1
C	10019075	Hallucination, visual	3.28	2.28	175
C	10019079	Hallucinations, mixed	3.25	1.89	4
C	10037211	Psychomotor hyperactivity	5.27	3.05	33
C	10038743	Restlessness	3.63	2.55	148
C	10043431	Thinking abnormal	4.15	3.16	13
D	10000389	Accommodation disorder	3.73	2.49	11
D	10005184	Blindness transient	3	2.83	2
D	10013774	Dry eye	3.33	2.52	3
D	10013781	Dry mouth	4	2.78	16
D	10013950	Dysphagia	4.45	4.28	285
D	10017577	Gait disturbance	3.15	2.43	200
D	10017581	Gait inability	2.94	2.22	35
D	10020565	Hyperaemia	5	-	1
D	10020741	Hyperpyrexia	4	4.24	2
D	10021013	Hypohidrosis	6	-	1
D	10028521	Mydriasis	3.65	3.27	23
D	10037660	Pyrexia	2.75	2.22	1318
D	10043071	Tachycardia	4.44	3.47	173
D	10043458	Thirst	3.4	2.53	58
D	10046555	Urinary retention	3.31	2.03	1099
D	10047513	Vision blurred	3.04	2.78	28
D	10047531	Visual acuity reduced	2.63	2.17	54
D	10047571	Visual impairment	2.53	2	30
D	10070863	Toxicity to various agents	3.25	2.81	988

## Sheet: Table S5
Supplementary Material Table S5. TAL and number of concomitant medications in reported cases of anticholinergic syndrome–related adverse events, by dosage form.
【Route of administration: Oral】
Type	Category	Total anticholinergic load				J-ARS Drugs
		Mean	SD	p value*		Average combination drugs
Anticholinergic syndrome	Category A or CategoryB&C&D	4.37	3.08	0.0309		2.89
Single Category	Category B	2.89	2.29	<.0001		2.14
	Category C	3.28	2.62	<.0001
	Category D	3.16	2.6	<.0001
Multiple Category	Category B&C	3.38	2.24	<.0001		2.38
	Category B&D	3.61	2.8	<.0001
	Category C&D	3.68	2.41	<.0001
	others ADEs	2.68	2.34	-		2.03
【Route of administration: transdermal】
Type	Category	Total anticholinergic load				J-ARS Drugs
		Mean	SD	p value*		Average combination drugs
Anticholinergic syndrome	Category A or CategoryB&C&D	1	0	1		1
Single Category	Category B	1	0	0.1788		1.01
	Category C	1.02	0.19	0.6718
	Category D	1.29	0.7	0.0411
Multiple Category	Category B&C	1	0	0.9959		1
	Category B&D	1	0	0.9996
	Category C&D	1	0	0.9999
	others ADEs	1.07	0.34	-		1.02
						* Steel's multiple comparison test：vs others ADEs
